# Supplementary material for: Furan Oxidation-Cyclization to Oxazepines: Favoring 7‑exo-trig over 6‑endo-trig and 5‑exo-trig Trajectories
Source: Org Lett. 2025 Nov 28;27(49):13408–11. doi: 10.1021/acs.orglett.5c03626 (PMC12706832; doi:10.1021/acs.orglett.5c03626)
Supplement: Supplementary file 2 [file ol5c03626_si_002.zip]

Archive with 5,606 entries (5,184 files):
- FID for publication/
- __MACOSX/._FID for publication
- FID for publication/.DS_Store
- __MACOSX/FID for publication/._.DS_Store
- FID for publication/14e-H and C NMR/
- __MACOSX/FID for publication/._14e-H and C NMR
- FID for publication/12b-12f/
- FID for publication/10a-10h/
- FID for publication/7a-7f/
- FID for publication/8b-8d/
- FID for publication/5a-5h/
- FID for publication/11a-11h/
- FID for publication/9a-9h/
- FID for publication/14e-H and C NMR/C NMR/
- __MACOSX/FID for publication/14e-H and C NMR/._C NMR
- FID for publication/14e-H and C NMR/H NMR/
- __MACOSX/FID for publication/14e-H and C NMR/._H NMR
- FID for publication/12b-12f/12e-H and C NMR/
- __MACOSX/FID for publication/12b-12f/._12e-H and C NMR
- FID for publication/12b-12f/.DS_Store
- __MACOSX/FID for publication/12b-12f/._.DS_Store
- FID for publication/12b-12f/12c-H and C NMR/
- __MACOSX/FID for publication/12b-12f/._12c-H and C NMR
- FID for publication/12b-12f/12f-H and C NMR/
- __MACOSX/FID for publication/12b-12f/._12f-H and C NMR
- FID for publication/12b-12f/12d-H and C NMR/
- __MACOSX/FID for publication/12b-12f/._12d-H and C NMR
- FID for publication/12b-12f/12b-H and C NMR/
- __MACOSX/FID for publication/12b-12f/._12b-H and C NMR
- FID for publication/10a-10h/.DS_Store
- __MACOSX/FID for publication/10a-10h/._.DS_Store
- FID for publication/10a-10h/10g-H and C NMR/
- FID for publication/10a-10h/10h-H and C NMR/
- FID for publication/10a-10h/10a-H and C NMR/
- __MACOSX/FID for publication/10a-10h/._10a-H and C NMR
- FID for publication/10a-10h/10f-H and C NMR/
- __MACOSX/FID for publication/10a-10h/._10f-H and C NMR
- FID for publication/10a-10h/10e-H and C NMR/
- __MACOSX/FID for publication/10a-10h/._10e-H and C NMR
- FID for publication/7a-7f/.DS_Store
- __MACOSX/FID for publication/7a-7f/._.DS_Store
- FID for publication/7a-7f/7e-H and C NMR/
- __MACOSX/FID for publication/7a-7f/._7e-H and C NMR
- FID for publication/7a-7f/7f-H and C NMR/
- __MACOSX/FID for publication/7a-7f/._7f-H and C NMR
- FID for publication/7a-7f/7c-H and C NMR/
- __MACOSX/FID for publication/7a-7f/._7c-H and C NMR
- FID for publication/7a-7f/7d-H and C NMR/
- __MACOSX/FID for publication/7a-7f/._7d-H and C NMR
- FID for publication/7a-7f/7a-H and C NMR/
- FID for publication/7a-7f/7b-H and C NMR/
- __MACOSX/FID for publication/7a-7f/._7b-H and C NMR
- FID for publication/8b-8d/8d-H and C NMR/
- __MACOSX/FID for publication/8b-8d/._8d-H and C NMR
- FID for publication/8b-8d/.DS_Store
- __MACOSX/FID for publication/8b-8d/._.DS_Store
- FID for publication/8b-8d/8b-H and C NMR/
- __MACOSX/FID for publication/8b-8d/._8b-H and C NMR
- FID for publication/8b-8d/8c-H and C NMR/
- __MACOSX/FID for publication/8b-8d/._8c-H and C NMR
- FID for publication/5a-5h/5g-H and C NMR/
- FID for publication/5a-5h/.DS_Store
- __MACOSX/FID for publication/5a-5h/._.DS_Store
- FID for publication/5a-5h/5b-H and C NMR/
- __MACOSX/FID for publication/5a-5h/._5b-H and C NMR
- FID for publication/5a-5h/5a-H and C NMR/
- __MACOSX/FID for publication/5a-5h/._5a-H and C NMR
- FID for publication/5a-5h/5h-H and C NMR/
- __MACOSX/FID for publication/5a-5h/._5h-H and C NMR
- FID for publication/5a-5h/5d-H and C NMR/
- __MACOSX/FID for publication/5a-5h/._5d-H and C NMR
- FID for publication/5a-5h/5c-H and C NMR/
- __MACOSX/FID for publication/5a-5h/._5c-H and C NMR
- FID for publication/5a-5h/5f-H and C NMR/
- __MACOSX/FID for publication/5a-5h/._5f-H and C NMR
- FID for publication/5a-5h/5e-H and C NMR/
- __MACOSX/FID for publication/5a-5h/._5e-H and C NMR
- FID for publication/11a-11h/11g-H and C NMR/
- FID for publication/11a-11h/.DS_Store
- __MACOSX/FID for publication/11a-11h/._.DS_Store
- FID for publication/11a-11h/11b-H and C NMR/
- __MACOSX/FID for publication/11a-11h/._11b-H and C NMR
- FID for publication/11a-11h/11h-H and C NMR/
- __MACOSX/FID for publication/11a-11h/._11h-H and C NMR
- FID for publication/11a-11h/11a-H and C NMR/
- __MACOSX/FID for publication/11a-11h/._11a-H and C NMR
- FID for publication/11a-11h/11d-H and C NMR/
- __MACOSX/FID for publication/11a-11h/._11d-H and C NMR
- FID for publication/11a-11h/11f-H and C NMR/
- __MACOSX/FID for publication/11a-11h/._11f-H and C NMR
- FID for publication/11a-11h/11c- H and C NMR/
- __MACOSX/FID for publication/11a-11h/._11c- H and C NMR
- FID for publication/11a-11h/11e-H and C NMR/
- __MACOSX/FID for publication/11a-11h/._11e-H and C NMR
- FID for publication/9a-9h/9h-H and C NMR/
- FID for publication/9a-9h/9a-H and C NMR/
- FID for publication/9a-9h/9d-H and C NMR/
- __MACOSX/FID for publication/9a-9h/._9d-H and C NMR
- FID for publication/9a-9h/.DS_Store
- __MACOSX/FID for publication/9a-9h/._.DS_Store
- FID for publication/9a-9h/9g-H and C NMR/
- __MACOSX/FID for publication/9a-9h/._9g-H and C NMR
- FID for publication/9a-9h/9b-H and C NMR/
- __MACOSX/FID for publication/9a-9h/._9b-H and C NMR
- FID for publication/9a-9h/9e-H and C NMR/
- __MACOSX/FID for publication/9a-9h/._9e-H and C NMR
- FID for publication/9a-9h/9c-H and C NMR/
- __MACOSX/FID for publication/9a-9h/._9c-H and C NMR
- FID for publication/9a-9h/9f-H and C NMR/
- __MACOSX/FID for publication/9a-9h/._9f-H and C NMR
- FID for publication/14e-H and C NMR/C NMR/uxnmr.par
- __MACOSX/FID for publication/14e-H and C NMR/C NMR/._uxnmr.par
- FID for publication/14e-H and C NMR/C NMR/prosol_History
- __MACOSX/FID for publication/14e-H and C NMR/C NMR/._prosol_History
- FID for publication/14e-H and C NMR/C NMR/pulseprogram
- __MACOSX/FID for publication/14e-H and C NMR/C NMR/._pulseprogram
- FID for publication/14e-H and C NMR/C NMR/stanprogram3438
- __MACOSX/FID for publication/14e-H and C NMR/C NMR/._stanprogram3438
- FID for publication/14e-H and C NMR/C NMR/format.temp
- __MACOSX/FID for publication/14e-H and C NMR/C NMR/._format.temp
- FID for publication/14e-H and C NMR/C NMR/audita.txt
- __MACOSX/FID for publication/14e-H and C NMR/C NMR/._audita.txt
- FID for publication/14e-H and C NMR/C NMR/pdata/
- __MACOSX/FID for publication/14e-H and C NMR/C NMR/._pdata
- FID for publication/14e-H and C NMR/C NMR/cpdprg2
- __MACOSX/FID for publication/14e-H and C NMR/C NMR/._cpdprg2
- FID for publication/14e-H and C NMR/C NMR/fid
- __MACOSX/FID for publication/14e-H and C NMR/C NMR/._fid
- FID for publication/14e-H and C NMR/C NMR/shimvalues
- __MACOSX/FID for publication/14e-H and C NMR/C NMR/._shimvalues
- FID for publication/14e-H and C NMR/C NMR/adcInfo_TRX2.xml
- __MACOSX/FID for publication/14e-H and C NMR/C NMR/._adcInfo_TRX2.xml
- FID for publication/14e-H and C NMR/C NMR/uxnmr.info
- __MACOSX/FID for publication/14e-H and C NMR/C NMR/._uxnmr.info
- FID for publication/14e-H and C NMR/C NMR/scon2
- __MACOSX/FID for publication/14e-H and C NMR/C NMR/._scon2
- FID for publication/14e-H and C NMR/C NMR/vtc_pid_settings
- __MACOSX/FID for publication/14e-H and C NMR/C NMR/._vtc_pid_settings
- FID for publication/14e-H and C NMR/C NMR/acqu
- __MACOSX/FID for publication/14e-H and C NMR/C NMR/._acqu
- FID for publication/14e-H and C NMR/C NMR/acqus
- __MACOSX/FID for publication/14e-H and C NMR/C NMR/._acqus
- FID for publication/14e-H and C NMR/C NMR/specpar
- __MACOSX/FID for publication/14e-H and C NMR/C NMR/._specpar
- FID for publication/14e-H and C NMR/H NMR/uxnmr.par
- __MACOSX/FID for publication/14e-H and C NMR/H NMR/._uxnmr.par
- FID for publication/14e-H and C NMR/H NMR/prosol_History
- __MACOSX/FID for publication/14e-H and C NMR/H NMR/._prosol_History
- FID for publication/14e-H and C NMR/H NMR/pulseprogram
- __MACOSX/FID for publication/14e-H and C NMR/H NMR/._pulseprogram
- FID for publication/14e-H and C NMR/H NMR/stanprogram3438
- __MACOSX/FID for publication/14e-H and C NMR/H NMR/._stanprogram3438
- FID for publication/14e-H and C NMR/H NMR/format.temp
- __MACOSX/FID for publication/14e-H and C NMR/H NMR/._format.temp
- FID for publication/14e-H and C NMR/H NMR/audita.txt
- __MACOSX/FID for publication/14e-H and C NMR/H NMR/._audita.txt
- FID for publication/14e-H and C NMR/H NMR/pdata/
- __MACOSX/FID for publication/14e-H and C NMR/H NMR/._pdata
- FID for publication/14e-H and C NMR/H NMR/fid
- __MACOSX/FID for publication/14e-H and C NMR/H NMR/._fid
- FID for publication/14e-H and C NMR/H NMR/adcInfo_TRX1.xml
- __MACOSX/FID for publication/14e-H and C NMR/H NMR/._adcInfo_TRX1.xml
- FID for publication/14e-H and C NMR/H NMR/shimvalues
- __MACOSX/FID for publication/14e-H and C NMR/H NMR/._shimvalues
- FID for publication/14e-H and C NMR/H NMR/uxnmr.info
- __MACOSX/FID for publication/14e-H and C NMR/H NMR/._uxnmr.info
- FID for publication/14e-H and C NMR/H NMR/scon2
- __MACOSX/FID for publication/14e-H and C NMR/H NMR/._scon2
- FID for publication/14e-H and C NMR/H NMR/vtc_pid_settings
- __MACOSX/FID for publication/14e-H and C NMR/H NMR/._vtc_pid_settings
- FID for publication/14e-H and C NMR/H NMR/acqu
- __MACOSX/FID for publication/14e-H and C NMR/H NMR/._acqu
- FID for publication/14e-H and C NMR/H NMR/acqus
- __MACOSX/FID for publication/14e-H and C NMR/H NMR/._acqus
- FID for publication/14e-H and C NMR/H NMR/specpar
- __MACOSX/FID for publication/14e-H and C NMR/H NMR/._specpar
- FID for publication/12b-12f/12e-H and C NMR/.DS_Store
- __MACOSX/FID for publication/12b-12f/12e-H and C NMR/._.DS_Store
- FID for publication/12b-12f/12e-H and C NMR/C NMR/
- __MACOSX/FID for publication/12b-12f/12e-H and C NMR/._C NMR
- FID for publication/12b-12f/12e-H and C NMR/H NMR/
- __MACOSX/FID for publication/12b-12f/12e-H and C NMR/._H NMR
- FID for publication/12b-12f/12c-H and C NMR/1/
- __MACOSX/FID for publication/12b-12f/12c-H and C NMR/._1
- FID for publication/12b-12f/12c-H and C NMR/2/
- __MACOSX/FID for publication/12b-12f/12c-H and C NMR/._2
- FID for publication/12b-12f/12f-H and C NMR/C NMR/
- __MACOSX/FID for publication/12b-12f/12f-H and C NMR/._C NMR
- FID for publication/12b-12f/12f-H and C NMR/H NMR/
- __MACOSX/FID for publication/12b-12f/12f-H and C NMR/._H NMR
- FID for publication/12b-12f/12d-H and C NMR/C NMR/
- __MACOSX/FID for publication/12b-12f/12d-H and C NMR/._C NMR
- FID for publication/12b-12f/12d-H and C NMR/H NMR/
- __MACOSX/FID for publication/12b-12f/12d-H and C NMR/._H NMR
- FID for publication/12b-12f/12b-H and C NMR/.DS_Store
- __MACOSX/FID for publication/12b-12f/12b-H and C NMR/._.DS_Store
- FID for publication/12b-12f/12b-H and C NMR/C NMR/
- __MACOSX/FID for publication/12b-12f/12b-H and C NMR/._C NMR
- FID for publication/12b-12f/12b-H and C NMR/H NMR/
- __MACOSX/FID for publication/12b-12f/12b-H and C NMR/._H NMR
- FID for publication/10a-10h/10g-H and C NMR/.DS_Store
- __MACOSX/FID for publication/10a-10h/10g-H and C NMR/._.DS_Store
- FID for publication/10a-10h/10g-H and C NMR/C NMR/
- __MACOSX/FID for publication/10a-10h/10g-H and C NMR/._C NMR
- FID for publication/10a-10h/10g-H and C NMR/H NMR/
- __MACOSX/FID for publication/10a-10h/10g-H and C NMR/._H NMR
- FID for publication/10a-10h/10h-H and C NMR/C NMR/
- __MACOSX/FID for publication/10a-10h/10h-H and C NMR/._C NMR
- FID for publication/10a-10h/10h-H and C NMR/H NMR/
- __MACOSX/FID for publication/10a-10h/10h-H and C NMR/._H NMR
- FID for publication/10a-10h/10a-H and C NMR/.DS_Store
- __MACOSX/FID for publication/10a-10h/10a-H and C NMR/._.DS_Store
- FID for publication/10a-10h/10a-H and C NMR/C NMR/
- __MACOSX/FID for publication/10a-10h/10a-H and C NMR/._C NMR
- FID for publication/10a-10h/10a-H and C NMR/H NMR/
- __MACOSX/FID for publication/10a-10h/10a-H and C NMR/._H NMR
- FID for publication/10a-10h/10f-H and C NMR/C NMR/
- __MACOSX/FID for publication/10a-10h/10f-H and C NMR/._C NMR
- FID for publication/10a-10h/10f-H and C NMR/H NMR/
- __MACOSX/FID for publication/10a-10h/10f-H and C NMR/._H NMR
- FID for publication/10a-10h/10e-H and C NMR/C NMR/
- __MACOSX/FID for publication/10a-10h/10e-H and C NMR/._C NMR
- FID for publication/10a-10h/10e-H and C NMR/H NMR/
- __MACOSX/FID for publication/10a-10h/10e-H and C NMR/._H NMR
- FID for publication/7a-7f/7e-H and C NMR/C NMR/
- __MACOSX/FID for publication/7a-7f/7e-H and C NMR/._C NMR
- FID for publication/7a-7f/7e-H and C NMR/H NMR/
- __MACOSX/FID for publication/7a-7f/7e-H and C NMR/._H NMR
- FID for publication/7a-7f/7f-H and C NMR/C NMR/
- __MACOSX/FID for publication/7a-7f/7f-H and C NMR/._C NMR
- FID for publication/7a-7f/7f-H and C NMR/H NMR/
- __MACOSX/FID for publication/7a-7f/7f-H and C NMR/._H NMR
- FID for publication/7a-7f/7c-H and C NMR/C NMR/
- __MACOSX/FID for publication/7a-7f/7c-H and C NMR/._C NMR
- FID for publication/7a-7f/7c-H and C NMR/H NMR/
- __MACOSX/FID for publication/7a-7f/7c-H and C NMR/._H NMR
- FID for publication/7a-7f/7d-H and C NMR/.DS_Store
- __MACOSX/FID for publication/7a-7f/7d-H and C NMR/._.DS_Store
- FID for publication/7a-7f/7d-H and C NMR/C NMR/
- __MACOSX/FID for publication/7a-7f/7d-H and C NMR/._C NMR
- FID for publication/7a-7f/7d-H and C NMR/H NMR-Boc/
- __MACOSX/FID for publication/7a-7f/7d-H and C NMR/._H NMR-Boc
- FID for publication/7a-7f/7d-H and C NMR/H NMR/
- __MACOSX/FID for publication/7a-7f/7d-H and C NMR/._H NMR
- FID for publication/7a-7f/7a-H and C NMR/.DS_Store
- __MACOSX/FID for publication/7a-7f/7a-H and C NMR/._.DS_Store
- FID for publication/7a-7f/7a-H and C NMR/C NMR/
- __MACOSX/FID for publication/7a-7f/7a-H and C NMR/._C NMR
- FID for publication/7a-7f/7a-H and C NMR/H NMR.fid/
- __MACOSX/FID for publication/7a-7f/7a-H and C NMR/._H NMR.fid
- FID for publication/7a-7f/7b-H and C NMR/C NMR/
- __MACOSX/FID for publication/7a-7f/7b-H and C NMR/._C NMR
- FID for publication/7a-7f/7b-H and C NMR/H NMR/
- __MACOSX/FID for publication/7a-7f/7b-H and C NMR/._H NMR
- FID for publication/8b-8d/8d-H and C NMR/C NMR/
- __MACOSX/FID for publication/8b-8d/8d-H and C NMR/._C NMR
- FID for publication/8b-8d/8d-H and C NMR/H NMR/
- __MACOSX/FID for publication/8b-8d/8d-H and C NMR/._H NMR
- FID for publication/8b-8d/8b-H and C NMR/.DS_Store
- __MACOSX/FID for publication/8b-8d/8b-H and C NMR/._.DS_Store
- FID for publication/8b-8d/8b-H and C NMR/C NMR/
- __MACOSX/FID for publication/8b-8d/8b-H and C NMR/._C NMR
- FID for publication/8b-8d/8b-H and C NMR/H NMR/
- __MACOSX/FID for publication/8b-8d/8b-H and C NMR/._H NMR
- FID for publication/8b-8d/8c-H and C NMR/C NMR/
- __MACOSX/FID for publication/8b-8d/8c-H and C NMR/._C NMR
- FID for publication/8b-8d/8c-H and C NMR/H NMR/
- __MACOSX/FID for publication/8b-8d/8c-H and C NMR/._H NMR
- FID for publication/5a-5h/5g-H and C NMR/.DS_Store
- __MACOSX/FID for publication/5a-5h/5g-H and C NMR/._.DS_Store
- FID for publication/5a-5h/5g-H and C NMR/C NMR/
- __MACOSX/FID for publication/5a-5h/5g-H and C NMR/._C NMR
- FID for publication/5a-5h/5g-H and C NMR/H NMR/
- __MACOSX/FID for publication/5a-5h/5g-H and C NMR/._H NMR
- FID for publication/5a-5h/5b-H and C NMR/C NMR/
- __MACOSX/FID for publication/5a-5h/5b-H and C NMR/._C NMR
- FID for publication/5a-5h/5b-H and C NMR/H NMR/
- __MACOSX/FID for publication/5a-5h/5b-H and C NMR/._H NMR
- FID for publication/5a-5h/5a-H and C NMR/C NMR/
- __MACOSX/FID for publication/5a-5h/5a-H and C NMR/._C NMR
- FID for publication/5a-5h/5a-H and C NMR/H NMR/
- __MACOSX/FID for publication/5a-5h/5a-H and C NMR/._H NMR
- FID for publication/5a-5h/5h-H and C NMR/C NMR/
- __MACOSX/FID for publication/5a-5h/5h-H and C NMR/._C NMR
- FID for publication/5a-5h/5h-H and C NMR/H NMR/
- __MACOSX/FID for publication/5a-5h/5h-H and C NMR/._H NMR
- FID for publication/5a-5h/5d-H and C NMR/C NMR/
- __MACOSX/FID for publication/5a-5h/5d-H and C NMR/._C NMR
- FID for publication/5a-5h/5d-H and C NMR/H NMR/
- __MACOSX/FID for publication/5a-5h/5d-H and C NMR/._H NMR
- FID for publication/5a-5h/5c-H and C NMR/C NMR/
- __MACOSX/FID for publication/5a-5h/5c-H and C NMR/._C NMR
- FID for publication/5a-5h/5c-H and C NMR/H NMR/
- __MACOSX/FID for publication/5a-5h/5c-H and C NMR/._H NMR
- FID for publication/5a-5h/5f-H and C NMR/C NMR/
- __MACOSX/FID for publication/5a-5h/5f-H and C NMR/._C NMR
- FID for publication/5a-5h/5f-H and C NMR/H NMR/
- __MACOSX/FID for publication/5a-5h/5f-H and C NMR/._H NMR
- FID for publication/5a-5h/5e-H and C NMR/C NMR/
- __MACOSX/FID for publication/5a-5h/5e-H and C NMR/._C NMR
[truncated: 5,306 more entries]
