# Supplementary material for: Furan Oxidation-Cyclization to Oxazepines: Favoring 7‑exo-trig over 6‑endo-trig and 5‑exo-trig Trajectories
Source: Org Lett. 2025 Nov 28;27(49):13408–11. doi: 10.1021/acs.orglett.5c03626 (PMC12706832; doi:10.1021/acs.orglett.5c03626)
Supplement: Supplementary file 2 [file ol5c03626_si_002.zip › FID for publication/14e-H and C NMR/C NMR/shimvalues]

# Thu Nov 23 13:33:25 2023
#$$PROBEIDENTIFIER=Z119470_0287
#$$PROBENAME=PA BBO 500S1 BBF-H-D-05 Z SP
#$$SHIMID=292722
#
# Active Shim Gradients
#
Z           		-12229          
Z2          		-693            
Z3          		-6133           
Z4          		-13652          
Z5          		3690            
Z6          		5473            
Z7          		-5134           
Z8          		-1228           
X           		3954            
XZ          		-2638           
XZ2         		3133            
XZ3         		1171            
XZ4         		1409            
XZ5         		3627            
Y           		2662            
YZ          		8463            
YZ2         		17004           
YZ3         		-1867           
YZ4         		3421            
YZ5         		-5464           
XY          		-5870           
XYZ         		-11699          
XYZ2        		-875            
XYZ3        		3558            
XYZ4        		2577            
XYZ5        		-11119          
(X2-Y2)     		5356            
(X2-Y2)Z    		6571            
(X2-Y2)Z2   		-362            
(X2-Y2)Z3   		-1509           
(X2-Y2)Z4   		338             
(X2-Y2)Z5   		-534            
X3          		-104            
X3Z         		4252            
Y3          		2226            
Y3Z         		-511            
#
# Lock Parameter
#
FIELD		-831.345
LOCKPHASE		  82.700
LOCKPOWER		 -30.000
LOCKGAIN		 133.713
LOCKDC		 -75.000
LOCKSHIFT		   7.240
LOOPGAIN		  -9.400
LOOPTIME		   0.464
LOOPFILTER		  50.000
#
IEEE64_VERSION_CODE 1
#
# Shim currents 
#
SHIM_SETTING [ 1]    -7142.87525977
SHIM_SETTING [ 2]    -3264.11273016
SHIM_SETTING [ 3]     -648.02021576
SHIM_SETTING [ 4]     3309.97615746
SHIM_SETTING [ 5]      561.22644032
SHIM_SETTING [ 6]    -5408.39915288
SHIM_SETTING [ 7]   -14720.04467478
SHIM_SETTING [ 8]    -4524.06583434
SHIM_SETTING [ 9]    -4539.20449969
SHIM_SETTING [10]    -2242.02416576
SHIM_SETTING [11]        0.00000000
SHIM_SETTING [12]     2736.99700000
SHIM_SETTING [13]     1715.70400000
SHIM_SETTING [14]    -2112.75100000
SHIM_SETTING [15]     7240.07929817
SHIM_SETTING [16]     7880.70829817
SHIM_SETTING [17]    -1101.89770227
SHIM_SETTING [18]     2146.57207672
SHIM_SETTING [19]     5990.94280312
SHIM_SETTING [20]    -1982.91337510
SHIM_SETTING [21]     8558.51580004
SHIM_SETTING [22]    -2038.95319996
SHIM_SETTING [23]    10689.75253536
SHIM_SETTING [24]     -124.99553536
SHIM_SETTING [25]     1857.63613854
SHIM_SETTING [26]     3007.69100000
SHIM_SETTING [27]     2011.40200000
SHIM_SETTING [28]    26361.29586698
SHIM_SETTING [29]   -10388.61230934
SHIM_SETTING [30]     9962.63072676
SHIM_SETTING [31]    -7037.24402219
SHIM_SETTING [32]    16604.33386698
SHIM_SETTING [33]   -15824.70371437
SHIM_SETTING [34]     8871.48328563
SHIM_SETTING [35]   -22025.59076097
SHIM_SETTING [36]     6411.95276097
SHIM_SETTING [37]     4011.37888641
SHIM_SETTING [38]    -6557.52024840
SHIM_SETTING [39]   -16436.45860274
SHIM_SETTING [40]        0.00000000
