# Supplementary material for: Furan Oxidation-Cyclization to Oxazepines: Favoring 7‑exo-trig over 6‑endo-trig and 5‑exo-trig Trajectories
Source: Org Lett. 2025 Nov 28;27(49):13408–11. doi: 10.1021/acs.orglett.5c03626 (PMC12706832; doi:10.1021/acs.orglett.5c03626)
Supplement: Supplementary file 2 [file ol5c03626_si_002.zip › FID for publication/14e-H and C NMR/H NMR/audita.txt]

##TITLE= Audit trail, TopSpin 4.0.7
##JCAMPDX= 5.01
##ORIGIN= Bruker BioSpin GmbH
##OWNER= root
$$ /root/.topspin-BladeEpu/local_acqu/FAL1144(17-19)/1/audita.txt
##AUDIT TRAIL=  $$ (NUMBER, WHEN, WHO, WHERE, PROCESS, VERSION, WHAT)
(   1,<2023-11-17 12:55:49.125 +0000>,<root>,<BladeEpu>,<go4>,<TopSpin 4.0.7>,
      <created by zg on 'Avance Neo 500 OneBay' (NMR500) by user 'nmr500\nmrsu'
       on data set with UUID '08f74356-8546-11ee-b0ac-0013952236f5'
       started at 2023-11-17 12:37:14.044 +0000, POWCHK enabled, PULCHK disabled,
       completed at 2023-11-17 12:55:49.124 +0000
       configuration hash MD5:
       32 3E 2C 24 1A DD D7 10 9E A2 AE 15 94 D6 D4 7D
       double data hash MD5: 64K
       E2 C6 52 12 70 CE 42 34 CF F2 B3 97 38 03 46 CD>)
$$ C:/Bruker/TopSpin4.0.3/automation/FAL1144(17-19)/1/audita.txt
(   2,<2023-11-17 15:55:40.866 +0300>,<nmrsu>,<nmr500>,<xwish3>,<TopSpin 4.0.7>,
      <ICON-NMR User ID: nmrsu
       double data hash MD5: 64K
       E2 C6 52 12 70 CE 42 34 CF F2 B3 97 38 03 46 CD>)
##END=

$$ hash MD5
$$ 5E E1 AA B1 6B C2 84 9B CC 55 14 3C 29 51 23 B8
