# Supplementary material for: Furan Oxidation-Cyclization to Oxazepines: Favoring 7‑exo-trig over 6‑endo-trig and 5‑exo-trig Trajectories
Source: Org Lett. 2025 Nov 28;27(49):13408–11. doi: 10.1021/acs.orglett.5c03626 (PMC12706832; doi:10.1021/acs.orglett.5c03626)
Supplement: Supplementary file 2 [file ol5c03626_si_002.zip › FID for publication/14e-H and C NMR/H NMR/shimvalues]

# Fri Nov 17 12:55:48 2023
#$$PROBEIDENTIFIER=Z119470_0287
#$$PROBENAME=PA BBO 500S1 BBF-H-D-05 Z SP
#$$SHIMID=292722
#
# Active Shim Gradients
#
Z           		-12500          
Z2          		-276            
Z3          		-5802           
Z4          		-15000          
Z5          		113             
Z6          		5473            
Z7          		-5134           
Z8          		-1228           
X           		3961            
XZ          		-2658           
XZ2         		3053            
XZ3         		1171            
XZ4         		1409            
XZ5         		3627            
Y           		2686            
YZ          		8479            
YZ2         		16869           
YZ3         		-1867           
YZ4         		3421            
YZ5         		-5464           
XY          		-5914           
XYZ         		-11824          
XYZ2        		-875            
XYZ3        		3558            
XYZ4        		2577            
XYZ5        		-11119          
(X2-Y2)     		5360            
(X2-Y2)Z    		6566            
(X2-Y2)Z2   		-362            
(X2-Y2)Z3   		-1509           
(X2-Y2)Z4   		338             
(X2-Y2)Z5   		-534            
X3          		-104            
X3Z         		4252            
Y3          		2226            
Y3Z         		-511            
#
# Lock Parameter
#
FIELD		-815.728
LOCKPHASE		  82.700
LOCKPOWER		 -30.000
LOCKGAIN		 138.600
LOCKDC		 -75.000
LOCKSHIFT		   7.240
LOOPGAIN		  -9.400
LOOPTIME		   0.464
LOOPFILTER		  50.000
#
IEEE64_VERSION_CODE 1
#
# Shim currents 
#
SHIM_SETTING [ 1]    -7442.64387462
SHIM_SETTING [ 2]    -3044.88562390
SHIM_SETTING [ 3]    -3432.49526888
SHIM_SETTING [ 4]     4282.02117954
SHIM_SETTING [ 5]    -3405.32017708
SHIM_SETTING [ 6]    -2252.62861132
SHIM_SETTING [ 7]   -18329.64868713
SHIM_SETTING [ 8]    -3250.17741901
SHIM_SETTING [ 9]    -6028.18834312
SHIM_SETTING [10]    -1537.87073451
SHIM_SETTING [11]        0.00000000
SHIM_SETTING [12]     2736.99700000
SHIM_SETTING [13]     1715.70400000
SHIM_SETTING [14]    -2112.75100000
SHIM_SETTING [15]     7148.40084404
SHIM_SETTING [16]     7825.02984404
SHIM_SETTING [17]    -1051.85843323
SHIM_SETTING [18]     2213.85480646
SHIM_SETTING [19]     6015.38192865
SHIM_SETTING [20]    -1952.09728003
SHIM_SETTING [21]     8556.10357146
SHIM_SETTING [22]    -2031.36542854
SHIM_SETTING [23]    10690.22795792
SHIM_SETTING [24]     -117.47095792
SHIM_SETTING [25]     1858.08342791
SHIM_SETTING [26]     3010.37309962
SHIM_SETTING [27]     2011.40200000
SHIM_SETTING [28]    26268.96973853
SHIM_SETTING [29]   -10433.75907683
SHIM_SETTING [30]     9973.35421537
SHIM_SETTING [31]    -6921.63113788
SHIM_SETTING [32]    16480.00773853
SHIM_SETTING [33]   -15978.16919996
SHIM_SETTING [34]     8968.01780004
SHIM_SETTING [35]   -22157.70519696
SHIM_SETTING [36]     6456.06719696
SHIM_SETTING [37]     4059.41462649
SHIM_SETTING [38]    -6503.81609096
SHIM_SETTING [39]   -16336.17323905
SHIM_SETTING [40]        0.00000000
