# Supplementary material for: Furan Oxidation-Cyclization to Oxazepines: Favoring 7‑exo-trig over 6‑endo-trig and 5‑exo-trig Trajectories
Source: Org Lett. 2025 Nov 28;27(49):13408–11. doi: 10.1021/acs.orglett.5c03626 (PMC12706832; doi:10.1021/acs.orglett.5c03626)
Supplement: Supplementary file 2 [file ol5c03626_si_002.zip › FID for publication/12b-12f/12e-H and C NMR/C NMR/shimvalues]

# Wed Sep 13 20:14:20 2023
#$$PROBEIDENTIFIER=Z119470_0287
#$$PROBENAME=PA BBO 500S1 BBF-H-D-05 Z SP
#$$SHIMID=292722
#
# Active Shim Gradients
#
Z           		-12363          
Z2          		-262            
Z3          		-5668           
Z4          		-15604          
Z5          		119             
Z6          		5473            
Z7          		-5134           
Z8          		-1228           
X           		4012            
XZ          		-2658           
XZ2         		2733            
XZ3         		1171            
XZ4         		1409            
XZ5         		3627            
Y           		2674            
YZ          		8507            
YZ2         		16479           
YZ3         		-1867           
YZ4         		3421            
YZ5         		-5464           
XY          		-5946           
XYZ         		-12079          
XYZ2        		-875            
XYZ3        		3558            
XYZ4        		2577            
XYZ5        		-11119          
(X2-Y2)     		5340            
(X2-Y2)Z    		6621            
(X2-Y2)Z2   		-362            
(X2-Y2)Z3   		-1509           
(X2-Y2)Z4   		338             
(X2-Y2)Z5   		-534            
X3          		-104            
X3Z         		4252            
Y3          		2226            
Y3Z         		-511            
#
# Lock Parameter
#
FIELD		-276.135
LOCKPHASE		  60.300
LOCKPOWER		 -20.000
LOCKGAIN		 120.187
LOCKDC		 -75.000
LOCKSHIFT		   2.490
LOOPGAIN		  -9.400
LOOPTIME		   0.464
LOOPFILTER		  50.000
#
IEEE64_VERSION_CODE 1
#
# Shim currents 
#
SHIM_SETTING [ 1]    -7360.29377230
SHIM_SETTING [ 2]    -3120.16823365
SHIM_SETTING [ 3]    -3284.37033382
SHIM_SETTING [ 4]     4719.63679170
SHIM_SETTING [ 5]    -3558.19119217
SHIM_SETTING [ 6]    -2464.94404773
SHIM_SETTING [ 7]   -18862.43676816
SHIM_SETTING [ 8]    -3914.56171629
SHIM_SETTING [ 9]    -6211.27023246
SHIM_SETTING [10]    -1786.71058475
SHIM_SETTING [11]        0.00000000
SHIM_SETTING [12]     2736.99700000
SHIM_SETTING [13]     1715.70400000
SHIM_SETTING [14]    -2112.75100000
SHIM_SETTING [15]     6872.45782110
SHIM_SETTING [16]     7553.08682110
SHIM_SETTING [17]     -795.17240575
SHIM_SETTING [18]     2472.45677402
SHIM_SETTING [19]     6136.42339170
SHIM_SETTING [20]    -1830.34726481
SHIM_SETTING [21]     8593.16471437
SHIM_SETTING [22]    -2094.30428563
SHIM_SETTING [23]    10705.47373232
SHIM_SETTING [24]     -172.71673232
SHIM_SETTING [25]     1861.43400665
SHIM_SETTING [26]     2991.37557592
SHIM_SETTING [27]     2011.40200000
SHIM_SETTING [28]    25896.13280276
SHIM_SETTING [29]   -10503.26429401
SHIM_SETTING [30]    10017.82432063
SHIM_SETTING [31]    -6668.37218536
SHIM_SETTING [32]    16051.17080276
SHIM_SETTING [33]   -16253.87137131
SHIM_SETTING [34]     9202.31562869
SHIM_SETTING [35]   -22369.45864638
SHIM_SETTING [36]     6603.82064638
SHIM_SETTING [37]     4167.30960639
SHIM_SETTING [38]    -6386.00138067
SHIM_SETTING [39]   -16109.73744761
SHIM_SETTING [40]        0.00000000
