# Supplementary material for: Furan Oxidation-Cyclization to Oxazepines: Favoring 7‑exo-trig over 6‑endo-trig and 5‑exo-trig Trajectories
Source: Org Lett. 2025 Nov 28;27(49):13408–11. doi: 10.1021/acs.orglett.5c03626 (PMC12706832; doi:10.1021/acs.orglett.5c03626)
Supplement: Supplementary file 2 [file ol5c03626_si_002.zip › FID for publication/12b-12f/12e-H and C NMR/H NMR/shimvalues]

# Wed Sep 13 15:51:27 2023
#$$PROBEIDENTIFIER=Z119470_0287
#$$PROBENAME=PA BBO 500S1 BBF-H-D-05 Z SP
#$$SHIMID=292722
#
# Active Shim Gradients
#
Z           		-12342          
Z2          		-255            
Z3          		-5635           
Z4          		-15349          
Z5          		119             
Z6          		5473            
Z7          		-5134           
Z8          		-1228           
X           		3945            
XZ          		-2664           
XZ2         		3058            
XZ3         		1171            
XZ4         		1409            
XZ5         		3627            
Y           		2647            
YZ          		8441            
YZ2         		16654           
YZ3         		-1867           
YZ4         		3421            
YZ5         		-5464           
XY          		-5928           
XYZ         		-11824          
XYZ2        		-875            
XYZ3        		3558            
XYZ4        		2577            
XYZ5        		-11119          
(X2-Y2)     		5378            
(X2-Y2)Z    		6681            
(X2-Y2)Z2   		-362            
(X2-Y2)Z3   		-1509           
(X2-Y2)Z4   		338             
(X2-Y2)Z5   		-534            
X3          		-104            
X3Z         		4252            
Y3          		2226            
Y3Z         		-511            
#
# Lock Parameter
#
FIELD		-276.822
LOCKPHASE		  60.300
LOCKPOWER		 -20.000
LOCKGAIN		 120.187
LOCKDC		 -75.000
LOCKSHIFT		   2.490
LOOPGAIN		  -9.400
LOOPTIME		   0.464
LOOPFILTER		  50.000
#
IEEE64_VERSION_CODE 1
#
# Shim currents 
#
SHIM_SETTING [ 1]    -7346.38090762
SHIM_SETTING [ 2]    -3075.71767586
SHIM_SETTING [ 3]    -3250.15131711
SHIM_SETTING [ 4]     4534.87705569
SHIM_SETTING [ 5]    -3476.23895769
SHIM_SETTING [ 6]    -2392.70318897
SHIM_SETTING [ 7]   -18589.13652577
SHIM_SETTING [ 8]    -3671.81744613
SHIM_SETTING [ 9]    -6109.21372150
SHIM_SETTING [10]    -1700.68953267
SHIM_SETTING [11]        0.00000000
SHIM_SETTING [12]     2736.99700000
SHIM_SETTING [13]     1715.70400000
SHIM_SETTING [14]    -2112.75100000
SHIM_SETTING [15]     7130.95159633
SHIM_SETTING [16]     7823.58059633
SHIM_SETTING [17]    -1074.91912585
SHIM_SETTING [18]     2198.45787415
SHIM_SETTING [19]     6004.87277479
SHIM_SETTING [20]    -1959.77222521
SHIM_SETTING [21]     8682.74854284
SHIM_SETTING [22]    -2134.72045716
SHIM_SETTING [23]    10789.29323903
SHIM_SETTING [24]     -180.53623903
SHIM_SETTING [25]     1890.82487094
SHIM_SETTING [26]     2991.71390704
SHIM_SETTING [27]     2011.40200000
SHIM_SETTING [28]    25980.74969725
SHIM_SETTING [29]   -10440.35291268
SHIM_SETTING [30]     9968.99518976
SHIM_SETTING [31]    -6839.99363278
SHIM_SETTING [32]    16267.78769725
SHIM_SETTING [33]   -15992.22639993
SHIM_SETTING [34]     8963.96060007
SHIM_SETTING [35]   -22175.22977440
SHIM_SETTING [36]     6445.59177440
SHIM_SETTING [37]     4113.03393186
SHIM_SETTING [38]    -6463.65927682
SHIM_SETTING [39]   -16218.13287247
SHIM_SETTING [40]        0.00000000
