# Supplementary material for: Furan Oxidation-Cyclization to Oxazepines: Favoring 7‑exo-trig over 6‑endo-trig and 5‑exo-trig Trajectories
Source: Org Lett. 2025 Nov 28;27(49):13408–11. doi: 10.1021/acs.orglett.5c03626 (PMC12706832; doi:10.1021/acs.orglett.5c03626)
Supplement: Supplementary file 2 [file ol5c03626_si_002.zip › FID for publication/12b-12f/12e-H and C NMR/H NMR/scon2]

##TITLE= Parameter file, TopSpin 4.0.7
##JCAMPDX= 5.0
##DATATYPE= Parameter Values
##NPOINTS= 1	$$ modification sequence number
##ORIGIN= Bruker BioSpin GmbH
##OWNER= nmrsu
$$ 2023-09-13 18:32:15.377 +0300  nmrsu@nmr500
$$ C:/Bruker/TopSpin4.0.3/automation/FAL1072(crude)/1/scon2
$$ process C:\Bruker\TopSpin4.0.7\prog\mod\acqdataserver.exe
##$BLKTR= (0..32)
3 3 3 3 3 3 3 3 3 3 3 3 3 3 3 3 3 3 3 3 3 3 3 3 3 3 3 3 3 3 3 3 3
##$DE1= 4.5
##$DEADC= 0.5
##$DEPA= 4.5
##$DERX= 1.5
##$FILCOR= 0
##$GRADPRE= (0..1)
10 10
##$HD_BLKTR= (0..32)
1 1 1 1 1 1 1 1 1 1 1 1 1 1 1 1 1 1 1 1 1 1 1 1 1 1 1 1 1 1 1 1 1
##$HD_DE1= 5
##$HD_DEADC= 0
##$HD_DEPA= 2.5
##$HD_DERX= 0
##END=
