# Supplementary material for: Furan Oxidation-Cyclization to Oxazepines: Favoring 7‑exo-trig over 6‑endo-trig and 5‑exo-trig Trajectories
Source: Org Lett. 2025 Nov 28;27(49):13408–11. doi: 10.1021/acs.orglett.5c03626 (PMC12706832; doi:10.1021/acs.orglett.5c03626)
Supplement: Supplementary file 2 [file ol5c03626_si_002.zip › FID for publication/12b-12f/12c-H and C NMR/1/shimvalues]

# Sat Sep 30 18:45:40 2023
#$$PROBEIDENTIFIER=Z119470_0287
#$$PROBENAME=PA BBO 500S1 BBF-H-D-05 Z SP
#$$SHIMID=292722
#
# Active Shim Gradients
#
Z           		-12532          
Z2          		-140            
Z3          		-5622           
Z4          		-14773          
Z5          		-222            
Z6          		5473            
Z7          		-5134           
Z8          		-1228           
X           		3943            
XZ          		-2698           
XZ2         		3093            
XZ3         		1171            
XZ4         		1409            
XZ5         		3627            
Y           		2697            
YZ          		8409            
YZ2         		16834           
YZ3         		-1867           
YZ4         		3421            
YZ5         		-5464           
XY          		-5904           
XYZ         		-11829          
XYZ2        		-875            
XYZ3        		3558            
XYZ4        		2577            
XYZ5        		-11119          
(X2-Y2)     		5372            
(X2-Y2)Z    		6631            
(X2-Y2)Z2   		-362            
(X2-Y2)Z3   		-1509           
(X2-Y2)Z4   		338             
(X2-Y2)Z5   		-534            
X3          		-104            
X3Z         		4252            
Y3          		2226            
Y3Z         		-511            
#
# Lock Parameter
#
FIELD		-670.922
LOCKPHASE		  82.700
LOCKPOWER		 -30.000
LOCKGAIN		 130.377
LOCKDC		 -75.000
LOCKSHIFT		   7.240
LOOPGAIN		  -9.400
LOOPTIME		   0.464
LOOPFILTER		  50.000
#
IEEE64_VERSION_CODE 1
#
# Shim currents 
#
SHIM_SETTING [ 1]    -7457.02738451
SHIM_SETTING [ 2]    -2875.52982169
SHIM_SETTING [ 3]    -3544.38161328
SHIM_SETTING [ 4]     4116.79674539
SHIM_SETTING [ 5]    -3654.60825727
SHIM_SETTING [ 6]    -1865.32099416
SHIM_SETTING [ 7]   -18201.90591663
SHIM_SETTING [ 8]    -2807.95144836
SHIM_SETTING [ 9]    -5977.41692173
SHIM_SETTING [10]    -1361.90501574
SHIM_SETTING [11]        0.00000000
SHIM_SETTING [12]     2736.99700000
SHIM_SETTING [13]     1715.70400000
SHIM_SETTING [14]    -2112.75100000
SHIM_SETTING [15]     7130.14544037
SHIM_SETTING [16]     7890.77444037
SHIM_SETTING [17]    -1115.80630374
SHIM_SETTING [18]     2190.14167758
SHIM_SETTING [19]     5987.26585527
SHIM_SETTING [20]    -1965.33375783
SHIM_SETTING [21]     8628.86688571
SHIM_SETTING [22]    -2088.60211429
SHIM_SETTING [23]    10748.04746464
SHIM_SETTING [24]     -151.29046464
SHIM_SETTING [25]     1877.30377798
SHIM_SETTING [26]     3000.54091652
SHIM_SETTING [27]     2011.40200000
SHIM_SETTING [28]    26173.90359633
SHIM_SETTING [29]   -10430.18239847
SHIM_SETTING [30]     9979.16570397
SHIM_SETTING [31]    -6921.55840202
SHIM_SETTING [32]    16524.94159633
SHIM_SETTING [33]   -15975.40588571
SHIM_SETTING [34]     8980.78111429
SHIM_SETTING [35]   -22149.22977440
SHIM_SETTING [36]     6471.59177440
SHIM_SETTING [37]     4087.65797995
SHIM_SETTING [38]    -6500.37206346
SHIM_SETTING [39]   -16269.04260046
SHIM_SETTING [40]        0.00000000
