# Supplementary material for: Furan Oxidation-Cyclization to Oxazepines: Favoring 7‑exo-trig over 6‑endo-trig and 5‑exo-trig Trajectories
Source: Org Lett. 2025 Nov 28;27(49):13408–11. doi: 10.1021/acs.orglett.5c03626 (PMC12706832; doi:10.1021/acs.orglett.5c03626)
Supplement: Supplementary file 2 [file ol5c03626_si_002.zip › FID for publication/12b-12f/12c-H and C NMR/2/shimvalues]

# Sun Oct  1 01:46:29 2023
#$$PROBEIDENTIFIER=Z119470_0287
#$$PROBENAME=PA BBO 500S1 BBF-H-D-05 Z SP
#$$SHIMID=292722
#
# Active Shim Gradients
#
Z           		-12560          
Z2          		-160            
Z3          		-5664           
Z4          		-14793          
Z5          		-222            
Z6          		5473            
Z7          		-5134           
Z8          		-1228           
X           		3945            
XZ          		-2710           
XZ2         		3373            
XZ3         		1171            
XZ4         		1409            
XZ5         		3627            
Y           		2696            
YZ          		8471            
YZ2         		17199           
YZ3         		-1867           
YZ4         		3421            
YZ5         		-5464           
XY          		-5866           
XYZ         		-11869          
XYZ2        		-875            
XYZ3        		3558            
XYZ4        		2577            
XYZ5        		-11119          
(X2-Y2)     		5364            
(X2-Y2)Z    		6531            
(X2-Y2)Z2   		-362            
(X2-Y2)Z3   		-1509           
(X2-Y2)Z4   		338             
(X2-Y2)Z5   		-534            
X3          		-104            
X3Z         		4252            
Y3          		2226            
Y3Z         		-511            
#
# Lock Parameter
#
FIELD		-671.552
LOCKPHASE		  82.700
LOCKPOWER		 -30.000
LOCKGAIN		 130.377
LOCKDC		 -75.000
LOCKSHIFT		   7.240
LOOPGAIN		  -9.400
LOOPTIME		   0.464
LOOPFILTER		  50.000
#
IEEE64_VERSION_CODE 1
#
# Shim currents 
#
SHIM_SETTING [ 1]    -7475.35193956
SHIM_SETTING [ 2]    -2898.46712034
SHIM_SETTING [ 3]    -3588.00696890
SHIM_SETTING [ 4]     4131.48614695
SHIM_SETTING [ 5]    -3667.01365060
SHIM_SETTING [ 6]    -1865.19422475
SHIM_SETTING [ 7]   -18249.95696563
SHIM_SETTING [ 8]    -2817.17043518
SHIM_SETTING [ 9]    -5999.43245401
SHIM_SETTING [10]    -1363.60756716
SHIM_SETTING [11]        0.00000000
SHIM_SETTING [12]     2736.99700000
SHIM_SETTING [13]     1715.70400000
SHIM_SETTING [14]    -2112.75100000
SHIM_SETTING [15]     7399.95159633
SHIM_SETTING [16]     8184.58059633
SHIM_SETTING [17]    -1300.36762181
SHIM_SETTING [18]     2017.07599998
SHIM_SETTING [19]     5900.98531903
SHIM_SETTING [20]    -2047.36298105
SHIM_SETTING [21]     8518.69134287
SHIM_SETTING [22]    -1988.77765713
SHIM_SETTING [23]    10666.03133840
SHIM_SETTING [24]      -85.27433840
SHIM_SETTING [25]     1850.70888143
SHIM_SETTING [26]     3020.87703509
SHIM_SETTING [27]     2011.40200000
SHIM_SETTING [28]    26600.00051835
SHIM_SETTING [29]   -10425.03938899
SHIM_SETTING [30]    10002.18719540
SHIM_SETTING [31]    -7128.56464049
SHIM_SETTING [32]    16827.03851835
SHIM_SETTING [33]   -15992.11594295
SHIM_SETTING [34]     9044.07105705
SHIM_SETTING [35]   -22141.42639392
SHIM_SETTING [36]     6535.78839391
SHIM_SETTING [37]     3965.26635823
SHIM_SETTING [38]    -6600.79856789
SHIM_SETTING [39]   -16535.44298135
SHIM_SETTING [40]        0.00000000
