# Supplementary material for: Furan Oxidation-Cyclization to Oxazepines: Favoring 7‑exo-trig over 6‑endo-trig and 5‑exo-trig Trajectories
Source: Org Lett. 2025 Nov 28;27(49):13408–11. doi: 10.1021/acs.orglett.5c03626 (PMC12706832; doi:10.1021/acs.orglett.5c03626)
Supplement: Supplementary file 2 [file ol5c03626_si_002.zip › FID for publication/12b-12f/12f-H and C NMR/C NMR/shimvalues]

# Thu Oct  5 04:04:43 2023
#$$PROBEIDENTIFIER=Z119470_0287
#$$PROBENAME=PA BBO 500S1 BBF-H-D-05 Z SP
#$$SHIMID=292722
#
# Active Shim Gradients
#
Z           		-12374          
Z2          		-90             
Z3          		-5601           
Z4          		-14487          
Z5          		13              
Z6          		5473            
Z7          		-5134           
Z8          		-1228           
X           		3839            
XZ          		-2572           
XZ2         		3273            
XZ3         		1171            
XZ4         		1409            
XZ5         		3627            
Y           		2668            
YZ          		8519            
YZ2         		16569           
YZ3         		-1867           
YZ4         		3421            
YZ5         		-5464           
XY          		-5850           
XYZ         		-11934          
XYZ2        		-875            
XYZ3        		3558            
XYZ4        		2577            
XYZ5        		-11119          
(X2-Y2)     		5288            
(X2-Y2)Z    		6556            
(X2-Y2)Z2   		-362            
(X2-Y2)Z3   		-1509           
(X2-Y2)Z4   		338             
(X2-Y2)Z5   		-534            
X3          		-104            
X3Z         		4252            
Y3          		2226            
Y3Z         		-511            
#
# Lock Parameter
#
FIELD		-678.662
LOCKPHASE		  82.700
LOCKPOWER		 -30.000
LOCKGAIN		 129.601
LOCKDC		 -75.000
LOCKSHIFT		   7.240
LOOPGAIN		  -9.400
LOOPTIME		   0.464
LOOPFILTER		  50.000
#
IEEE64_VERSION_CODE 1
#
# Shim currents 
#
SHIM_SETTING [ 1]    -7364.39133343
SHIM_SETTING [ 2]    -2784.31897392
SHIM_SETTING [ 3]    -3310.55019011
SHIM_SETTING [ 4]     3912.71751252
SHIM_SETTING [ 5]    -3321.73140906
SHIM_SETTING [ 6]    -2027.83928494
SHIM_SETTING [ 7]   -17721.69538313
SHIM_SETTING [ 8]    -2682.90644355
SHIM_SETTING [ 9]    -5785.88992135
SHIM_SETTING [10]    -1326.66491664
SHIM_SETTING [11]        0.00000000
SHIM_SETTING [12]     2736.99700000
SHIM_SETTING [13]     1715.70400000
SHIM_SETTING [14]    -2112.75100000
SHIM_SETTING [15]     7342.22533029
SHIM_SETTING [16]     7850.85433029
SHIM_SETTING [17]    -1275.69143990
SHIM_SETTING [18]     1909.55231652
SHIM_SETTING [19]     5905.65671054
SHIM_SETTING [20]    -2091.58168930
SHIM_SETTING [21]     8499.52368593
SHIM_SETTING [22]    -2067.94531407
SHIM_SETTING [23]    10611.17880304
SHIM_SETTING [24]     -182.42180304
SHIM_SETTING [25]     1827.68411676
SHIM_SETTING [26]     2984.44340895
SHIM_SETTING [27]     2011.40200000
SHIM_SETTING [28]    25992.71433487
SHIM_SETTING [29]   -10433.30687760
SHIM_SETTING [30]    10022.97223997
SHIM_SETTING [31]    -6726.74298943
SHIM_SETTING [32]    16123.75233487
SHIM_SETTING [33]   -16046.76485728
SHIM_SETTING [34]     9119.42214272
SHIM_SETTING [35]   -22171.24590063
SHIM_SETTING [36]     6597.60790063
SHIM_SETTING [37]     4134.99027671
SHIM_SETTING [38]    -6414.06939732
SHIM_SETTING [39]   -16179.60389215
SHIM_SETTING [40]        0.00000000
