# Supplementary material for: Furan Oxidation-Cyclization to Oxazepines: Favoring 7‑exo-trig over 6‑endo-trig and 5‑exo-trig Trajectories
Source: Org Lett. 2025 Nov 28;27(49):13408–11. doi: 10.1021/acs.orglett.5c03626 (PMC12706832; doi:10.1021/acs.orglett.5c03626)
Supplement: Supplementary file 2 [file ol5c03626_si_002.zip › FID for publication/12b-12f/12f-H and C NMR/H NMR/adcInfo_TRX1.xml]

 <TRX channel="1">
	<summary>Optimal performance achieved</summary>
	<maxAdcModulation>
		<utcDate>04-20:53:28.792</utcDate>
		<adcModulationPercent>54</adcModulationPercent>
		<numScan>101</numScan>
		<numExp>0</numExp>
	</maxAdcModulation>
	<minAdcModulation>
		<utcDate>04-20:46:18.081</utcDate>
		<adcModulationPercent>52</adcModulationPercent>
		<numScan>1</numScan>
		<numExp>0</numExp>
	</minAdcModulation>
	<adcOverflow>no</adcOverflow>
</TRX>
