# Supplementary material for: Furan Oxidation-Cyclization to Oxazepines: Favoring 7‑exo-trig over 6‑endo-trig and 5‑exo-trig Trajectories
Source: Org Lett. 2025 Nov 28;27(49):13408–11. doi: 10.1021/acs.orglett.5c03626 (PMC12706832; doi:10.1021/acs.orglett.5c03626)
Supplement: Supplementary file 2 [file ol5c03626_si_002.zip › FID for publication/12b-12f/12f-H and C NMR/H NMR/shimvalues]

# Wed Oct  4 21:04:39 2023
#$$PROBEIDENTIFIER=Z119470_0287
#$$PROBENAME=PA BBO 500S1 BBF-H-D-05 Z SP
#$$SHIMID=292722
#
# Active Shim Gradients
#
Z           		-12392          
Z2          		-70             
Z3          		-5571           
Z4          		-14552          
Z5          		13              
Z6          		5473            
Z7          		-5134           
Z8          		-1228           
X           		3936            
XZ          		-2658           
XZ2         		3118            
XZ3         		1171            
XZ4         		1409            
XZ5         		3627            
Y           		2692            
YZ          		8439            
YZ2         		16859           
YZ3         		-1867           
YZ4         		3421            
YZ5         		-5464           
XY          		-5898           
XYZ         		-11784          
XYZ2        		-875            
XYZ3        		3558            
XYZ4        		2577            
XYZ5        		-11119          
(X2-Y2)     		5320            
(X2-Y2)Z    		6606            
(X2-Y2)Z2   		-362            
(X2-Y2)Z3   		-1509           
(X2-Y2)Z4   		338             
(X2-Y2)Z5   		-534            
X3          		-104            
X3Z         		4252            
Y3          		2226            
Y3Z         		-511            
#
# Lock Parameter
#
FIELD		-677.764
LOCKPHASE		  82.700
LOCKPOWER		 -30.000
LOCKGAIN		 129.601
LOCKDC		 -75.000
LOCKSHIFT		   7.240
LOOPGAIN		  -9.400
LOOPTIME		   0.464
LOOPFILTER		  50.000
#
IEEE64_VERSION_CODE 1
#
# Shim currents 
#
SHIM_SETTING [ 1]    -7369.73236554
SHIM_SETTING [ 2]    -2773.13086987
SHIM_SETTING [ 3]    -3281.59506158
SHIM_SETTING [ 4]     3955.96954498
SHIM_SETTING [ 5]    -3337.86417821
SHIM_SETTING [ 6]    -2047.78130312
SHIM_SETTING [ 7]   -17758.33551326
SHIM_SETTING [ 8]    -2748.99627760
SHIM_SETTING [ 9]    -5794.34247705
SHIM_SETTING [10]    -1352.48661070
SHIM_SETTING [11]        0.00000000
SHIM_SETTING [12]     2736.99700000
SHIM_SETTING [13]     1715.70400000
SHIM_SETTING [14]    -2112.75100000
SHIM_SETTING [15]     7188.82389450
SHIM_SETTING [16]     7869.45289450
SHIM_SETTING [17]    -1119.79096527
SHIM_SETTING [18]     2147.83821450
SHIM_SETTING [19]     5983.44011848
SHIM_SETTING [20]    -1983.33053803
SHIM_SETTING [21]     8568.93197157
SHIM_SETTING [22]    -2098.53702843
SHIM_SETTING [23]    10676.42457744
SHIM_SETTING [24]     -187.66757744
SHIM_SETTING [25]     1850.59337669
SHIM_SETTING [26]     2985.00456645
SHIM_SETTING [27]     2011.40200000
SHIM_SETTING [28]    26224.38820642
SHIM_SETTING [29]   -10418.56105787
SHIM_SETTING [30]     9970.67375237
SHIM_SETTING [31]    -6928.33291374
SHIM_SETTING [32]    16515.42620642
SHIM_SETTING [33]   -15927.81811429
SHIM_SETTING [34]     8938.36888571
SHIM_SETTING [35]   -22113.50857744
SHIM_SETTING [36]     6443.87057744
SHIM_SETTING [37]     4072.37912782
SHIM_SETTING [38]    -6505.02263303
SHIM_SETTING [39]   -16304.55621335
SHIM_SETTING [40]        0.00000000
