# Supplementary material for: Furan Oxidation-Cyclization to Oxazepines: Favoring 7‑exo-trig over 6‑endo-trig and 5‑exo-trig Trajectories
Source: Org Lett. 2025 Nov 28;27(49):13408–11. doi: 10.1021/acs.orglett.5c03626 (PMC12706832; doi:10.1021/acs.orglett.5c03626)
Supplement: Supplementary file 2 [file ol5c03626_si_002.zip › FID for publication/12b-12f/12d-H and C NMR/C NMR/shimvalues]

# Fri Dec 22 08:02:41 2023
#$$PROBEIDENTIFIER=Z119470_0287
#$$PROBENAME=PA BBO 500S1 BBF-H-D-05 Z SP
#$$SHIMID=292722
#
# Active Shim Gradients
#
Z           		-12448          
Z2          		-97             
Z3          		-5633           
Z4          		-14785          
Z5          		-45             
Z6          		5473            
Z7          		-5134           
Z8          		-1228           
X           		3899            
XZ          		-2676           
XZ2         		2980            
XZ3         		1297            
XZ4         		1385            
XZ5         		2388            
Y           		2482            
YZ          		8204            
YZ2         		17113           
YZ3         		-1924           
YZ4         		3270            
YZ5         		-4502           
XY          		-5913           
XYZ         		-11708          
XYZ2        		-1107           
XYZ3        		3385            
XYZ4        		3362            
XYZ5        		-11119          
(X2-Y2)     		5208            
(X2-Y2)Z    		6526            
(X2-Y2)Z2   		-382            
(X2-Y2)Z3   		-1251           
(X2-Y2)Z4   		364             
(X2-Y2)Z5   		-534            
X3          		95              
X3Z         		3674            
Y3          		2084            
Y3Z         		-448            
#
# Lock Parameter
#
FIELD		-926.313
LOCKPHASE		  82.700
LOCKPOWER		 -30.000
LOCKGAIN		 132.129
LOCKDC		 -75.000
LOCKSHIFT		   7.240
LOOPGAIN		  -9.400
LOOPTIME		   0.464
LOOPFILTER		  50.000
#
IEEE64_VERSION_CODE 1
#
# Shim currents 
#
SHIM_SETTING [ 1]    -7407.89506126
SHIM_SETTING [ 2]    -2834.76043145
SHIM_SETTING [ 3]    -3396.89322536
SHIM_SETTING [ 4]     4125.02849901
SHIM_SETTING [ 5]    -3476.37221607
SHIM_SETTING [ 6]    -2050.38502476
SHIM_SETTING [ 7]   -18073.49017027
SHIM_SETTING [ 8]    -2923.57644004
SHIM_SETTING [ 9]    -5918.77067935
SHIM_SETTING [10]    -1409.62010576
SHIM_SETTING [11]        0.00000000
SHIM_SETTING [12]     2532.12400000
SHIM_SETTING [13]     1635.72600000
SHIM_SETTING [14]    -1735.67600000
SHIM_SETTING [15]     6668.80107798
SHIM_SETTING [16]     8017.29507798
SHIM_SETTING [17]    -1456.28776819
SHIM_SETTING [18]     2634.04589095
SHIM_SETTING [19]     4836.66869279
SHIM_SETTING [20]     -825.30538108
SHIM_SETTING [21]     8600.30748578
SHIM_SETTING [22]    -2287.60751422
SHIM_SETTING [23]    10336.34030976
SHIM_SETTING [24]      -88.28830976
SHIM_SETTING [25]     2071.09110627
SHIM_SETTING [26]     2725.48086530
SHIM_SETTING [27]     1827.90800000
SHIM_SETTING [28]    26243.76968807
SHIM_SETTING [29]    -9954.93920871
SHIM_SETTING [30]    10746.30792982
SHIM_SETTING [31]    -6991.23782500
SHIM_SETTING [32]    16440.65368807
SHIM_SETTING [33]   -15855.79648560
SHIM_SETTING [34]     9113.08951440
SHIM_SETTING [35]   -22580.16153536
SHIM_SETTING [36]     5650.42953536
SHIM_SETTING [37]     2898.91898210
SHIM_SETTING [38]    -5917.84653961
SHIM_SETTING [39]   -16687.14542423
SHIM_SETTING [40]        0.00000000
