# Supplementary material for: Furan Oxidation-Cyclization to Oxazepines: Favoring 7‑exo-trig over 6‑endo-trig and 5‑exo-trig Trajectories
Source: Org Lett. 2025 Nov 28;27(49):13408–11. doi: 10.1021/acs.orglett.5c03626 (PMC12706832; doi:10.1021/acs.orglett.5c03626)
Supplement: Supplementary file 2 [file ol5c03626_si_002.zip › FID for publication/12b-12f/12d-H and C NMR/H NMR/audita.txt]

##TITLE= Audit trail, TopSpin 4.0.7
##JCAMPDX= 5.01
##ORIGIN= Bruker BioSpin GmbH
##OWNER= root
$$ /root/.topspin-BladeEpu/local_acqu/FAL3BrNH2/1/audita.txt
##AUDIT TRAIL=  $$ (NUMBER, WHEN, WHO, WHERE, PROCESS, VERSION, WHAT)
(   1,<2023-12-22 07:07:41.568 +0000>,<root>,<BladeEpu>,<go4>,<TopSpin 4.0.7>,
      <created by zg on 'Avance Neo 500 OneBay' (NMR500) by user 'nmr500\nmrsu'
       on data set with UUID '9b708450-a098-11ee-b0a8-0013952236f5'
       started at 2023-12-22 07:06:19.913 +0000, POWCHK enabled, PULCHK disabled,
       completed at 2023-12-22 07:07:41.567 +0000
       configuration hash MD5:
       32 3E 2C 24 1A DD D7 10 9E A2 AE 15 94 D6 D4 7D
       double data hash MD5: 64K
       36 FC 32 98 E3 50 FD EC 12 AF 93 07 34 14 B5 16>)
$$ C:/Bruker/TopSpin4.0.3/automation/FAL3BrNH2/1/audita.txt
(   2,<2023-12-22 10:07:37.116 +0300>,<nmrsu>,<nmr500>,<xwish3>,<TopSpin 4.0.7>,
      <ICON-NMR User ID: nmrsu
       double data hash MD5: 64K
       36 FC 32 98 E3 50 FD EC 12 AF 93 07 34 14 B5 16>)
##END=

$$ hash MD5
$$ B5 E2 9F 9D 05 13 28 FB 3C 00 BB 8F 78 3A 9A 0F
