# Supplementary material for: Furan Oxidation-Cyclization to Oxazepines: Favoring 7‑exo-trig over 6‑endo-trig and 5‑exo-trig Trajectories
Source: Org Lett. 2025 Nov 28;27(49):13408–11. doi: 10.1021/acs.orglett.5c03626 (PMC12706832; doi:10.1021/acs.orglett.5c03626)
Supplement: Supplementary file 2 [file ol5c03626_si_002.zip › FID for publication/12b-12f/12d-H and C NMR/H NMR/shimvalues]

# Fri Dec 22 07:07:40 2023
#$$PROBEIDENTIFIER=Z119470_0287
#$$PROBENAME=PA BBO 500S1 BBF-H-D-05 Z SP
#$$SHIMID=292722
#
# Active Shim Gradients
#
Z           		-12461          
Z2          		-92             
Z3          		-5606           
Z4          		-14860          
Z5          		-45             
Z6          		5473            
Z7          		-5134           
Z8          		-1228           
X           		3896            
XZ          		-2702           
XZ2         		3125            
XZ3         		1297            
XZ4         		1385            
XZ5         		2388            
Y           		2483            
YZ          		8226            
YZ2         		17053           
YZ3         		-1924           
YZ4         		3270            
YZ5         		-4502           
XY          		-5879           
XYZ         		-11738          
XYZ2        		-1107           
XYZ3        		3385            
XYZ4        		3362            
XYZ5        		-11119          
(X2-Y2)     		5234            
(X2-Y2)Z    		6526            
(X2-Y2)Z2   		-382            
(X2-Y2)Z3   		-1251           
(X2-Y2)Z4   		364             
(X2-Y2)Z5   		-534            
X3          		95              
X3Z         		3674            
Y3          		2084            
Y3Z         		-448            
#
# Lock Parameter
#
FIELD		-927.940
LOCKPHASE		  82.700
LOCKPOWER		 -30.000
LOCKGAIN		 132.129
LOCKDC		 -75.000
LOCKSHIFT		   7.240
LOOPGAIN		  -9.400
LOOPTIME		   0.464
LOOPFILTER		  50.000
#
IEEE64_VERSION_CODE 1
#
# Shim currents 
#
SHIM_SETTING [ 1]    -7410.66499016
SHIM_SETTING [ 2]    -2840.77530138
SHIM_SETTING [ 3]    -3370.58980635
SHIM_SETTING [ 4]     4179.29758264
SHIM_SETTING [ 5]    -3497.01575213
SHIM_SETTING [ 6]    -2075.02524396
SHIM_SETTING [ 7]   -18133.17368811
SHIM_SETTING [ 8]    -3009.57541324
SHIM_SETTING [ 9]    -5937.14401861
SHIM_SETTING [10]    -1443.30957904
SHIM_SETTING [11]        0.00000000
SHIM_SETTING [12]     2532.12400000
SHIM_SETTING [13]     1635.72600000
SHIM_SETTING [14]    -1735.67600000
SHIM_SETTING [15]     6785.09184404
SHIM_SETTING [16]     8185.58584404
SHIM_SETTING [17]    -1565.37694008
SHIM_SETTING [18]     2549.86394008
SHIM_SETTING [19]     4786.57290018
SHIM_SETTING [20]     -866.18999548
SHIM_SETTING [21]     8612.12800000
SHIM_SETTING [22]    -2265.78700000
SHIM_SETTING [23]    10358.81573232
SHIM_SETTING [24]      -58.76373232
SHIM_SETTING [25]     2080.14421537
SHIM_SETTING [26]     2736.76878463
SHIM_SETTING [27]     1827.90800000
SHIM_SETTING [28]    26211.67276606
SHIM_SETTING [29]    -9948.34373624
SHIM_SETTING [30]    10766.31226376
SHIM_SETTING [31]    -6944.18321750
SHIM_SETTING [32]    16364.55676606
SHIM_SETTING [33]   -15863.80042854
SHIM_SETTING [34]     9165.08557146
SHIM_SETTING [35]   -22567.30900000
SHIM_SETTING [36]     5705.57700000
SHIM_SETTING [37]     2912.21157079
SHIM_SETTING [38]    -5896.75987704
SHIM_SETTING [39]   -16661.16615758
SHIM_SETTING [40]        0.00000000
