# Supplementary material for: Furan Oxidation-Cyclization to Oxazepines: Favoring 7‑exo-trig over 6‑endo-trig and 5‑exo-trig Trajectories
Source: Org Lett. 2025 Nov 28;27(49):13408–11. doi: 10.1021/acs.orglett.5c03626 (PMC12706832; doi:10.1021/acs.orglett.5c03626)
Supplement: Supplementary file 2 [file ol5c03626_si_002.zip › FID for publication/12b-12f/12b-H and C NMR/C NMR/shimvalues]

# Fri Sep 22 07:38:31 2023
#$$PROBEIDENTIFIER=Z119470_0287
#$$PROBENAME=PA BBO 500S1 BBF-H-D-05 Z SP
#$$SHIMID=292722
#
# Active Shim Gradients
#
Z           		-12463          
Z2          		-376            
Z3          		-5832           
Z4          		-14235          
Z5          		762             
Z6          		5473            
Z7          		-5134           
Z8          		-1228           
X           		3916            
XZ          		-2694           
XZ2         		2583            
XZ3         		1171            
XZ4         		1409            
XZ5         		3627            
Y           		2657            
YZ          		8383            
YZ2         		16829           
YZ3         		-1867           
YZ4         		3421            
YZ5         		-5464           
XY          		-5860           
XYZ         		-11984          
XYZ2        		-875            
XYZ3        		3558            
XYZ4        		2577            
XYZ5        		-11119          
(X2-Y2)     		5374            
(X2-Y2)Z    		6736            
(X2-Y2)Z2   		-362            
(X2-Y2)Z3   		-1509           
(X2-Y2)Z4   		338             
(X2-Y2)Z5   		-534            
X3          		-104            
X3Z         		4252            
Y3          		2226            
Y3Z         		-511            
#
# Lock Parameter
#
FIELD		-629.437
LOCKPHASE		  82.700
LOCKPOWER		 -30.000
LOCKGAIN		 133.834
LOCKDC		 -75.000
LOCKSHIFT		   7.240
LOOPGAIN		  -9.400
LOOPTIME		   0.464
LOOPFILTER		  50.000
#
IEEE64_VERSION_CODE 1
#
# Shim currents 
#
SHIM_SETTING [ 1]    -7390.77049201
SHIM_SETTING [ 2]    -3032.80687968
SHIM_SETTING [ 3]    -2898.29263779
SHIM_SETTING [ 4]     3729.61528927
SHIM_SETTING [ 5]    -2526.49527075
SHIM_SETTING [ 6]    -2670.55866228
SHIM_SETTING [ 7]   -17151.30165946
SHIM_SETTING [ 8]    -2986.75879275
SHIM_SETTING [ 9]    -5566.97644353
SHIM_SETTING [10]    -1491.33513514
SHIM_SETTING [11]        0.00000000
SHIM_SETTING [12]     2736.99700000
SHIM_SETTING [13]     1715.70400000
SHIM_SETTING [14]    -2112.75100000
SHIM_SETTING [15]     6599.76233487
SHIM_SETTING [16]     7352.39133487
SHIM_SETTING [17]     -811.55149261
SHIM_SETTING [18]     2490.56460856
SHIM_SETTING [19]     6130.20218549
SHIM_SETTING [20]    -1823.81453196
SHIM_SETTING [21]     8735.16077142
SHIM_SETTING [22]    -2192.30822858
SHIM_SETTING [23]    10824.06359087
SHIM_SETTING [24]     -223.30659087
SHIM_SETTING [25]     1901.55163279
SHIM_SETTING [26]     2977.85775620
SHIM_SETTING [27]     2011.40200000
SHIM_SETTING [28]    26104.78047707
SHIM_SETTING [29]   -10448.39266506
SHIM_SETTING [30]    10030.23455495
SHIM_SETTING [31]    -6971.74117010
SHIM_SETTING [32]    16511.81847707
SHIM_SETTING [33]   -16103.23428582
SHIM_SETTING [34]     9162.95271418
SHIM_SETTING [35]   -22216.49167503
SHIM_SETTING [36]     6622.85367503
SHIM_SETTING [37]     4075.20656055
SHIM_SETTING [38]    -6522.74321325
SHIM_SETTING [39]   -16292.40220746
SHIM_SETTING [40]        0.00000000
