# Supplementary material for: Furan Oxidation-Cyclization to Oxazepines: Favoring 7‑exo-trig over 6‑endo-trig and 5‑exo-trig Trajectories
Source: Org Lett. 2025 Nov 28;27(49):13408–11. doi: 10.1021/acs.orglett.5c03626 (PMC12706832; doi:10.1021/acs.orglett.5c03626)
Supplement: Supplementary file 2 [file ol5c03626_si_002.zip › FID for publication/12b-12f/12b-H and C NMR/H NMR/shimvalues]

# Fri Sep 22 00:38:11 2023
#$$PROBEIDENTIFIER=Z119470_0287
#$$PROBENAME=PA BBO 500S1 BBF-H-D-05 Z SP
#$$SHIMID=292722
#
# Active Shim Gradients
#
Z           		-12433          
Z2          		-304            
Z3          		-5814           
Z4          		-14605          
Z5          		762             
Z6          		5473            
Z7          		-5134           
Z8          		-1228           
X           		3952            
XZ          		-2686           
XZ2         		3073            
XZ3         		1171            
XZ4         		1409            
XZ5         		3627            
Y           		2693            
YZ          		8457            
YZ2         		16869           
YZ3         		-1867           
YZ4         		3421            
YZ5         		-5464           
XY          		-5888           
XYZ         		-11734          
XYZ2        		-875            
XYZ3        		3558            
XYZ4        		2577            
XYZ5        		-11119          
(X2-Y2)     		5366            
(X2-Y2)Z    		6596            
(X2-Y2)Z2   		-362            
(X2-Y2)Z3   		-1509           
(X2-Y2)Z4   		338             
(X2-Y2)Z5   		-534            
X3          		-104            
X3Z         		4252            
Y3          		2226            
Y3Z         		-511            
#
# Lock Parameter
#
FIELD		-631.047
LOCKPHASE		  82.700
LOCKPOWER		 -30.000
LOCKGAIN		 133.834
LOCKDC		 -75.000
LOCKSHIFT		   7.240
LOOPGAIN		  -9.400
LOOPTIME		   0.464
LOOPFILTER		  50.000
#
IEEE64_VERSION_CODE 1
#
# Shim currents 
#
SHIM_SETTING [ 1]    -7374.18711128
SHIM_SETTING [ 2]    -3015.14690470
SHIM_SETTING [ 3]    -2878.55118533
SHIM_SETTING [ 4]     3996.85986660
SHIM_SETTING [ 5]    -2634.06667068
SHIM_SETTING [ 6]    -2785.93681341
SHIM_SETTING [ 7]   -17482.30003487
SHIM_SETTING [ 8]    -3333.58828843
SHIM_SETTING [ 9]    -5680.81226921
SHIM_SETTING [10]    -1612.52185053
SHIM_SETTING [11]        0.00000000
SHIM_SETTING [12]     2736.99700000
SHIM_SETTING [13]     1715.70400000
SHIM_SETTING [14]    -2112.75100000
SHIM_SETTING [15]     7130.27314220
SHIM_SETTING [16]     7866.90214220
SHIM_SETTING [17]    -1088.14323366
SHIM_SETTING [18]     2206.30910719
SHIM_SETTING [19]     5999.72964958
SHIM_SETTING [20]    -1957.12127655
SHIM_SETTING [21]     8589.98522858
SHIM_SETTING [22]    -2057.48377142
SHIM_SETTING [23]    10717.37542256
SHIM_SETTING [24]     -132.61842256
SHIM_SETTING [25]     1867.13490038
SHIM_SETTING [26]     3006.01571063
SHIM_SETTING [27]     2011.40200000
SHIM_SETTING [28]    26258.29128441
SHIM_SETTING [29]   -10403.47527042
SHIM_SETTING [30]     9963.41143739
SHIM_SETTING [31]    -6928.39762077
SHIM_SETTING [32]    16513.32928441
SHIM_SETTING [33]   -15871.34868575
SHIM_SETTING [34]     8894.83831425
SHIM_SETTING [35]   -22068.26280304
SHIM_SETTING [36]     6418.62480304
SHIM_SETTING [37]     4065.10491184
SHIM_SETTING [38]    -6505.91987948
SHIM_SETTING [39]   -16321.86438108
SHIM_SETTING [40]        0.00000000
