# Supplementary material for: Furan Oxidation-Cyclization to Oxazepines: Favoring 7‑exo-trig over 6‑endo-trig and 5‑exo-trig Trajectories
Source: Org Lett. 2025 Nov 28;27(49):13408–11. doi: 10.1021/acs.orglett.5c03626 (PMC12706832; doi:10.1021/acs.orglett.5c03626)
Supplement: Supplementary file 2 [file ol5c03626_si_002.zip › FID for publication/10a-10h/10g-H and C NMR/C NMR/log]

Tue Sep  1 11:12:05 2015: Experiment started
Tue Sep  1 11:13:07 2015: BS 3 completed
Tue Sep  1 11:13:27 2015: BS 4 completed
Tue Sep  1 11:13:46 2015: BS 5 completed
Tue Sep  1 11:14:05 2015: BS 6 completed
Tue Sep  1 11:14:24 2015: BS 7 completed
Tue Sep  1 11:14:43 2015: BS 8 completed
Tue Sep  1 11:15:03 2015: BS 9 completed
Tue Sep  1 11:15:22 2015: BS 10 completed
Tue Sep  1 11:15:41 2015: BS 11 completed
Tue Sep  1 11:16:00 2015: BS 12 completed
Tue Sep  1 11:16:20 2015: BS 13 completed
Tue Sep  1 11:16:39 2015: BS 14 completed
Tue Sep  1 11:16:58 2015: BS 15 completed
Tue Sep  1 11:17:17 2015: BS 16 completed
Tue Sep  1 11:17:36 2015: BS 17 completed
Tue Sep  1 11:17:56 2015: BS 18 completed
Tue Sep  1 11:18:15 2015: BS 19 completed
Tue Sep  1 11:18:34 2015: BS 20 completed
Tue Sep  1 11:18:53 2015: BS 21 completed
Tue Sep  1 11:19:13 2015: BS 22 completed
Tue Sep  1 11:19:32 2015: BS 23 completed
Tue Sep  1 11:19:51 2015: BS 24 completed
Tue Sep  1 11:20:10 2015: BS 25 completed
Tue Sep  1 11:20:29 2015: BS 26 completed
Tue Sep  1 11:20:49 2015: BS 27 completed
Tue Sep  1 11:21:08 2015: BS 28 completed
Tue Sep  1 11:21:27 2015: BS 29 completed
Tue Sep  1 11:21:46 2015: BS 30 completed
Tue Sep  1 11:22:06 2015: BS 31 completed
Tue Sep  1 11:22:25 2015: BS 32 completed
Tue Sep  1 11:22:44 2015: BS 33 completed
Tue Sep  1 11:23:03 2015: BS 34 completed
Tue Sep  1 11:23:22 2015: BS 35 completed
Tue Sep  1 11:23:42 2015: BS 36 completed
Tue Sep  1 11:24:01 2015: BS 37 completed
Tue Sep  1 11:24:20 2015: BS 38 completed
Tue Sep  1 11:24:39 2015: BS 39 completed
Tue Sep  1 11:24:59 2015: BS 40 completed
Tue Sep  1 11:25:18 2015: BS 41 completed
Tue Sep  1 11:25:37 2015: BS 42 completed
Tue Sep  1 11:25:56 2015: BS 43 completed
Tue Sep  1 11:26:16 2015: BS 44 completed
Tue Sep  1 11:26:35 2015: BS 45 completed
Tue Sep  1 11:26:54 2015: BS 46 completed
Tue Sep  1 11:27:13 2015: BS 47 completed
Tue Sep  1 11:27:32 2015: BS 48 completed
Tue Sep  1 11:27:52 2015: BS 49 completed
Tue Sep  1 11:28:11 2015: BS 50 completed
Tue Sep  1 11:28:30 2015: BS 51 completed
Tue Sep  1 11:28:49 2015: BS 52 completed
Tue Sep  1 11:29:08 2015: BS 53 completed
Tue Sep  1 11:29:28 2015: BS 54 completed
Tue Sep  1 11:29:47 2015: BS 55 completed
Tue Sep  1 11:30:06 2015: BS 56 completed
Tue Sep  1 11:30:25 2015: BS 57 completed
Tue Sep  1 11:30:45 2015: BS 58 completed
Tue Sep  1 11:31:04 2015: BS 59 completed
Tue Sep  1 11:31:23 2015: BS 60 completed
Tue Sep  1 11:31:42 2015: BS 61 completed
Tue Sep  1 11:32:02 2015: BS 62 completed
Tue Sep  1 11:32:21 2015: BS 63 completed
Tue Sep  1 11:32:40 2015: BS 64 completed
Tue Sep  1 11:32:59 2015: BS 65 completed
Tue Sep  1 11:33:18 2015: BS 66 completed
Tue Sep  1 11:33:38 2015: BS 67 completed
Tue Sep  1 11:33:57 2015: BS 68 completed
Tue Sep  1 11:34:16 2015: BS 69 completed
Tue Sep  1 11:34:35 2015: BS 70 completed
Tue Sep  1 11:34:55 2015: BS 71 completed
Tue Sep  1 11:35:14 2015: BS 72 completed
Tue Sep  1 11:35:33 2015: BS 73 completed
Tue Sep  1 11:35:52 2015: BS 74 completed
Tue Sep  1 11:36:11 2015: BS 75 completed
Tue Sep  1 11:36:31 2015: BS 76 completed
Tue Sep  1 11:36:50 2015: BS 77 completed
Tue Sep  1 11:37:09 2015: BS 78 completed
Tue Sep  1 11:37:28 2015: BS 79 completed
Tue Sep  1 11:37:48 2015: BS 80 completed
Tue Sep  1 11:38:07 2015: BS 81 completed
Tue Sep  1 11:38:26 2015: BS 82 completed
Tue Sep  1 11:38:45 2015: BS 83 completed
Tue Sep  1 11:39:04 2015: BS 84 completed
Tue Sep  1 11:39:24 2015: BS 85 completed
Tue Sep  1 11:39:43 2015: BS 86 completed
Tue Sep  1 11:40:02 2015: BS 87 completed
Tue Sep  1 11:40:21 2015: BS 88 completed
Tue Sep  1 11:40:41 2015: BS 89 completed
Tue Sep  1 11:41:00 2015: BS 90 completed
Tue Sep  1 11:41:19 2015: BS 91 completed
Tue Sep  1 11:41:38 2015: BS 92 completed
Tue Sep  1 11:41:57 2015: BS 93 completed
Tue Sep  1 11:42:17 2015: BS 94 completed
Tue Sep  1 11:42:36 2015: BS 95 completed
Tue Sep  1 11:42:55 2015: BS 96 completed
Tue Sep  1 11:43:14 2015: BS 97 completed
Tue Sep  1 11:43:34 2015: BS 98 completed
Tue Sep  1 11:43:53 2015: BS 99 completed
Tue Sep  1 11:44:12 2015: BS 100 completed
Tue Sep  1 11:44:31 2015: BS 101 completed
Tue Sep  1 11:44:51 2015: BS 102 completed
Tue Sep  1 11:45:10 2015: BS 103 completed
Tue Sep  1 11:45:29 2015: BS 104 completed
Tue Sep  1 11:45:48 2015: BS 105 completed
Tue Sep  1 11:46:07 2015: BS 106 completed
Tue Sep  1 11:46:27 2015: BS 107 completed
Tue Sep  1 11:46:46 2015: BS 108 completed
Tue Sep  1 11:47:05 2015: BS 109 completed
Tue Sep  1 11:47:24 2015: BS 110 completed
Tue Sep  1 11:47:44 2015: BS 111 completed
Tue Sep  1 11:48:03 2015: BS 112 completed
Tue Sep  1 11:48:22 2015: BS 113 completed
Tue Sep  1 11:48:41 2015: BS 114 completed
Tue Sep  1 11:49:00 2015: BS 115 completed
Tue Sep  1 11:49:20 2015: BS 116 completed
Tue Sep  1 11:49:39 2015: BS 117 completed
Tue Sep  1 11:49:58 2015: BS 118 completed
Tue Sep  1 11:50:17 2015: BS 119 completed
Tue Sep  1 11:50:37 2015: BS 120 completed
Tue Sep  1 11:50:56 2015: BS 121 completed
Tue Sep  1 11:51:15 2015: BS 122 completed
Tue Sep  1 11:51:34 2015: BS 123 completed
Tue Sep  1 11:51:54 2015: BS 124 completed
Tue Sep  1 11:52:13 2015: BS 125 completed
Tue Sep  1 11:52:32 2015: BS 126 completed
Tue Sep  1 11:52:51 2015: BS 127 completed
Tue Sep  1 11:53:10 2015: BS 128 completed
Tue Sep  1 11:53:30 2015: BS 129 completed
Tue Sep  1 11:53:49 2015: BS 130 completed
Tue Sep  1 11:54:08 2015: BS 131 completed
Tue Sep  1 11:54:27 2015: BS 132 completed
Tue Sep  1 11:54:47 2015: BS 133 completed
Tue Sep  1 11:55:06 2015: BS 134 completed
Tue Sep  1 11:55:25 2015: BS 135 completed
Tue Sep  1 11:55:44 2015: BS 136 completed
Tue Sep  1 11:56:03 2015: BS 137 completed
Tue Sep  1 11:56:23 2015: BS 138 completed
Tue Sep  1 11:56:42 2015: BS 139 completed
Tue Sep  1 11:57:01 2015: BS 140 completed
Tue Sep  1 11:57:20 2015: BS 141 completed
Tue Sep  1 11:57:40 2015: BS 142 completed
Tue Sep  1 11:57:59 2015: BS 143 completed
Tue Sep  1 11:58:18 2015: BS 144 completed
Tue Sep  1 11:58:37 2015: BS 145 completed
Tue Sep  1 11:58:56 2015: BS 146 completed
Tue Sep  1 11:59:16 2015: BS 147 completed
Tue Sep  1 11:59:35 2015: BS 148 completed
Tue Sep  1 11:59:54 2015: BS 149 completed
Tue Sep  1 12:00:13 2015: BS 150 completed
Tue Sep  1 12:00:33 2015: BS 151 completed
Tue Sep  1 12:00:52 2015: BS 152 completed
Tue Sep  1 12:01:11 2015: BS 153 completed
Tue Sep  1 12:01:30 2015: BS 154 completed
Tue Sep  1 12:01:50 2015: BS 155 completed
Tue Sep  1 12:02:09 2015: BS 156 completed
Tue Sep  1 12:02:28 2015: BS 157 completed
Tue Sep  1 12:02:47 2015: BS 158 completed
Tue Sep  1 12:03:06 2015: BS 159 completed
Tue Sep  1 12:03:26 2015: BS 160 completed
Tue Sep  1 12:03:45 2015: BS 161 completed
Tue Sep  1 12:04:04 2015: BS 162 completed
Tue Sep  1 12:04:23 2015: BS 163 completed
Tue Sep  1 12:04:43 2015: BS 164 completed
Tue Sep  1 12:05:02 2015: BS 165 completed
Tue Sep  1 12:05:21 2015: BS 166 completed
Tue Sep  1 12:05:40 2015: BS 167 completed
Tue Sep  1 12:05:59 2015: BS 168 completed
Tue Sep  1 12:06:19 2015: BS 169 completed
Tue Sep  1 12:06:38 2015: BS 170 completed
Tue Sep  1 12:06:57 2015: BS 171 completed
Tue Sep  1 12:07:16 2015: BS 172 completed
Tue Sep  1 12:07:36 2015: BS 173 completed
Tue Sep  1 12:07:55 2015: BS 174 completed
Tue Sep  1 12:08:14 2015: BS 175 completed
Tue Sep  1 12:08:33 2015: BS 176 completed
Tue Sep  1 12:08:52 2015: BS 177 completed
Tue Sep  1 12:09:12 2015: BS 178 completed
Tue Sep  1 12:09:31 2015: BS 179 completed
Tue Sep  1 12:09:50 2015: BS 180 completed
Tue Sep  1 12:10:09 2015: BS 181 completed
Tue Sep  1 12:10:29 2015: BS 182 completed
Tue Sep  1 12:10:48 2015: BS 183 completed
Tue Sep  1 12:11:07 2015: BS 184 completed
Tue Sep  1 12:11:26 2015: BS 185 completed
Tue Sep  1 12:11:45 2015: BS 186 completed
Tue Sep  1 12:12:05 2015: BS 187 completed
Tue Sep  1 12:12:24 2015: BS 188 completed
Tue Sep  1 12:12:43 2015: BS 189 completed
Tue Sep  1 12:13:02 2015: BS 190 completed
Tue Sep  1 12:13:22 2015: BS 191 completed
Tue Sep  1 12:13:41 2015: BS 192 completed
Tue Sep  1 12:14:00 2015: BS 193 completed
Tue Sep  1 12:14:19 2015: BS 194 completed
Tue Sep  1 12:14:38 2015: BS 195 completed
Tue Sep  1 12:14:58 2015: BS 196 completed
Tue Sep  1 12:15:17 2015: BS 197 completed
Tue Sep  1 12:15:36 2015: BS 198 completed
Tue Sep  1 12:15:55 2015: BS 199 completed
Tue Sep  1 12:16:15 2015: BS 200 completed
Tue Sep  1 12:16:34 2015: BS 201 completed
Tue Sep  1 12:16:53 2015: BS 202 completed
Tue Sep  1 12:17:12 2015: BS 203 completed
Tue Sep  1 12:17:31 2015: BS 204 completed
Tue Sep  1 12:17:51 2015: BS 205 completed
