# Supplementary material for: Furan Oxidation-Cyclization to Oxazepines: Favoring 7‑exo-trig over 6‑endo-trig and 5‑exo-trig Trajectories
Source: Org Lett. 2025 Nov 28;27(49):13408–11. doi: 10.1021/acs.orglett.5c03626 (PMC12706832; doi:10.1021/acs.orglett.5c03626)
Supplement: Supplementary file 2 [file ol5c03626_si_002.zip › FID for publication/10a-10h/10h-H and C NMR/C NMR/audita.txt]

##TITLE= Audit trail, TopSpin 4.0.7
##JCAMPDX= 5.01
##ORIGIN= Bruker BioSpin GmbH
##OWNER= root
$$ /root/.topspin-BladeEpu/local_acqu/BNA330-2/2/audita.txt
##AUDIT TRAIL=  $$ (NUMBER, WHEN, WHO, WHERE, PROCESS, VERSION, WHAT)
(   1,<2022-02-19 02:08:20.050 +0000>,<root>,<BladeEpu>,<go4>,<TopSpin 4.0.7>,
      <created by zg on 'Avance Neo 500 OneBay' (NMR500) by user 'nmr500\nmrsu'
       on data set with UUID '1ee8da4a-9104-11ec-a87f-0013952236f5'
       started at 2022-02-18 21:45:42.689 +0000, POWCHK enabled, PULCHK disabled,
       completed at 2022-02-19 02:08:20.050 +0000
       configuration hash MD5:
       D9 A7 9F 1B 3D 1E DA 4C 5C EF 26 CB B9 94 8A 8B
       double data hash MD5: 64K
       E7 C6 97 ED E2 5F 6D 0E EB 3D 43 BC 4D DF CB EC>)
$$ C:/Bruker/TopSpin4.0.3/automation/BNA330-2/2/audita.txt
(   2,<2022-02-19 05:07:33.852 +0300>,<nmrsu>,<nmr500>,<xwish3>,<TopSpin 4.0.7>,
      <ICON-NMR User ID: nmrsu
       double data hash MD5: 64K
       E7 C6 97 ED E2 5F 6D 0E EB 3D 43 BC 4D DF CB EC>)
##END=

$$ hash MD5
$$ 18 EC 2C 0F 25 B7 52 07 66 36 28 62 A5 D9 DC 4F
