# Supplementary material for: Furan Oxidation-Cyclization to Oxazepines: Favoring 7‑exo-trig over 6‑endo-trig and 5‑exo-trig Trajectories
Source: Org Lett. 2025 Nov 28;27(49):13408–11. doi: 10.1021/acs.orglett.5c03626 (PMC12706832; doi:10.1021/acs.orglett.5c03626)
Supplement: Supplementary file 2 [file ol5c03626_si_002.zip › FID for publication/10a-10h/10h-H and C NMR/C NMR/shimvalues]

# Sat Feb 19 02:08:19 2022
#$$PROBEIDENTIFIER=Z119470_0287
#$$PROBENAME=PA BBO 500S1 BBF-H-D-05 Z SP
#$$SHIMID=292722
#
# Active Shim Gradients
#
Z           		-12348          
Z2          		-302            
Z3          		-5684           
Z4          		-14949          
Z5          		-150            
Z6          		5473            
Z7          		-5134           
Z8          		-1228           
X           		3931            
XZ          		-2684           
XZ2         		3180            
XZ3         		1238            
XZ4         		1372            
XZ5         		3307            
Y           		2345            
YZ          		8368            
YZ2         		17000           
YZ3         		-1816           
YZ4         		3385            
YZ5         		-5712           
XY          		-5973           
XYZ         		-11780          
XYZ2        		-942            
XYZ3        		3503            
XYZ4        		2894            
XYZ5        		-11119          
(X2-Y2)     		5342            
(X2-Y2)Z    		6589            
(X2-Y2)Z2   		-261            
(X2-Y2)Z3   		-1449           
(X2-Y2)Z4   		33              
(X2-Y2)Z5   		-534            
X3          		-281            
X3Z         		3820            
Y3          		2456            
Y3Z         		-681            
#
# Lock Parameter
#
FIELD		1200.800
LOCKPHASE		  82.700
LOCKPOWER		 -30.000
LOCKGAIN		 131.311
LOCKDC		 -75.000
LOCKSHIFT		   7.240
LOOPGAIN		  -9.400
LOOPTIME		   0.464
LOOPFILTER		  50.000
#
IEEE64_VERSION_CODE 1
#
# Shim currents 
#
SHIM_SETTING [ 1]    -7370.35967074
SHIM_SETTING [ 2]    -3062.82842321
SHIM_SETTING [ 3]    -3529.94761781
SHIM_SETTING [ 4]     4241.92392675
SHIM_SETTING [ 5]    -3628.49710381
SHIM_SETTING [ 6]    -1996.01489434
SHIM_SETTING [ 7]   -18422.09083386
SHIM_SETTING [ 8]    -3068.83160382
SHIM_SETTING [ 9]    -6075.11103766
SHIM_SETTING [10]    -1462.59389202
SHIM_SETTING [11]        0.00000000
SHIM_SETTING [12]     3137.17500000
SHIM_SETTING [13]     1774.69300000
SHIM_SETTING [14]    -1989.12900000
SHIM_SETTING [15]     7148.23305046
SHIM_SETTING [16]     7981.50805046
SHIM_SETTING [17]    -1280.16400000
SHIM_SETTING [18]     2290.80900000
SHIM_SETTING [19]     5657.32315441
SHIM_SETTING [20]    -1756.94784559
SHIM_SETTING [21]     8572.28800000
SHIM_SETTING [22]    -2150.86500000
SHIM_SETTING [23]    10881.90400000
SHIM_SETTING [24]      117.42300000
SHIM_SETTING [25]     1670.47800000
SHIM_SETTING [26]     2691.88600000
SHIM_SETTING [27]     1716.20000000
SHIM_SETTING [28]    25919.41000000
SHIM_SETTING [29]   -10255.95800000
SHIM_SETTING [30]    10240.53700000
SHIM_SETTING [31]    -7470.24900000
SHIM_SETTING [32]    16433.71800000
SHIM_SETTING [33]   -15931.55900000
SHIM_SETTING [34]     9006.95800000
SHIM_SETTING [35]   -22418.33700000
SHIM_SETTING [36]     6064.23000000
SHIM_SETTING [37]     4062.23900000
SHIM_SETTING [38]    -6964.79900000
SHIM_SETTING [39]   -16565.87300000
SHIM_SETTING [40]        0.00000000
