# Supplementary material for: Furan Oxidation-Cyclization to Oxazepines: Favoring 7‑exo-trig over 6‑endo-trig and 5‑exo-trig Trajectories
Source: Org Lett. 2025 Nov 28;27(49):13408–11. doi: 10.1021/acs.orglett.5c03626 (PMC12706832; doi:10.1021/acs.orglett.5c03626)
Supplement: Supplementary file 2 [file ol5c03626_si_002.zip › FID for publication/10a-10h/10h-H and C NMR/H NMR/studypar]

samplename 2 2 8 0 0 2 1 9 1 64
1 "BNA_330_2"
0 
notebook 2 2 8 0 0 2 1 0 1 64
1 ""
0 
locdir 2 2 8 0 0 2 1 0 1 64
1 ""
0 
loc_ 7 1 12 12 12 2 1 8201 0 64
1 0 
0 
lot 2 2 8 0 0 2 1 0 1 64
1 ""
0 
page 2 2 8 0 0 2 1 0 1 64
1 ""
0 
operator_ 2 2 128 0 0 2 1 32772 1 64
1 "vnmr2"
0 
studypath 2 2 8 0 0 2 1 0 1 64
1 "/home/vnmr2/vnmrsys/data/BNA_330_2_20190719_01"
0 
studyid_ 2 2 8 0 0 2 1 0 1 64
1 "BNA_330_2_20190719_01"
0 
solvent 2 2 6 0 0 2 1 11 1 64
1 "cdcl3"
0 
studyowner 2 2 8 0 0 2 1 0 1 64
1 "vnmr2"
0 
vloc_ 2 2 8 0 0 2 1 8 1 64
1 "A0"
0 
studystatus 2 2 8 0 0 2 1 0 1 64
1 ""
0 
vrack_ 7 1 5 1 0 2 1 0 1 64
1 1 
0 
vzone_ 7 1 15 1 0 2 1 0 1 64
1 1 
0 
